# Supplementary material for: Characterisation and induction of tissue-resident gamma delta T-cells to target hepatocellular carcinoma
Source: Nat Commun. 2022 Mar 16;13:1372. doi: 10.1038/s41467-022-29012-1 (PMC8927126; doi:10.1038/s41467-022-29012-1)
Supplement: Supplementary file 4 — Source Data [file 41467_2022_29012_MOESM4_ESM.xlsx]

## Sheet: Figure 1
Figure 1
	Figure 1a					Figure 1a					Figure 1c				Figure 1c
	% CD69+CD103+					% CD69+CD49a+					Vδ1 IHL				Vδ2 IHL
	Vδ1		Vδ2			Vδ1		Vδ2			% CD69+CD103+	% CD69+CD49a+	% CD69+CD103+CD49a+		% CD69+CD103+	% CD69+CD49a+	% CD69+CD103+CD49a+
	PBMC	IHL	PBMC	IHL		PBMC	IHL	PBMC	IHL		2.23				2.43
	0.17	2.23	0.02	2.43		0.048	0.81	0			33.9				17.2
	0.47	33.9	0.11	17.2		0	70.8	0	17.6		1.73	0.81	0.029		14	17.6	3.7
	0.19	1.73	0			0	7.01	0	15.9		3.75	70.8	2.25		2.92	15.9	1.95
	0	3.75	0	14		0.5	64.1	0.15	32.1		10	7.01	6.07		13.5	32.1	1.96
	0	10	0.072	2.92		0	11.4	0.12	32.8		6.74	64.1	4.39		10.7
	0.17	6.74	0	13.5		1.78	25.2	0	3.96		12.6				11.4
	0		0				24.4		11.3		48.4				8.19	32.8	3.02
	0	12.6	0.89	10.7		0		1.08	17.7		1.19	11.4	0.27		3.29	11.3	0.94
	1	48.4	0.19	11.4			18.6		12.1		21.8	24.4	16		7.01	3.96	0.72
	0	1.19	0.58	8.19		0.5		0.8			1.02	25.2	0.72		9.09	17.7	7.18
		21.8		3.29		0.15	4.84	0			8.06	18.6	6.41		8.31	12.1	2.37
	1.56	1.02	0	7.01		0	6.75	0.46	6.12		7.47	4.84	1.78		1.88	6.12	0.24
	0		0.72	9.09		0.033	9.23	0.22	26.9		5.04	6.75	3.17		18.2	26.9	7.1
		8.06		8.31		0.065	44.7				5.6	9.23	1.97		36.2	67.7	19.7
	0		0.3				42.5				7.4	44.7	5.47		1.38	3.45	2.07
	0	7.47	0			0	12.8	0.19	3.45		2.66	42.5	1.9		34	32.8	29.3
	0	5.04	0.012	1.88		0.24	35.7	0.074	32.8		12.8	12.8	9.44		9.03	36.1	4.33
	0.033	5.6	0.056	18.2		0	27.9	0.22	36.1		30.8	35.7	25.6		5.84	20.5	1.1
	0	7.4				1.21	12.2	1.14	20.5		43	27.9	10.2		3.66	6.38	0.47
		2.66		36.2		0	10	0			12.3	12.2	6.29		5.26	16.4	1.55
	0.31	12.8	0.13	1.38		2.06	9.48	0.95	6.38		0	10	0		9.38	22.6	3.2
	0.47	30.8	0.049	34		0.66	9.12	2.06	16.4		7.9	9.48	2.37		2.34	2.12	0.42
	1.64	43	0.11	9.03		1.4	42.3	0			12.2	9.12	3.27		11.4	6.35	0.32
	0	12.3	0	5.84			5.43	0.86	22.6		56	42.3	37.9		17.9	48.1	10.4
	0	0	0			0	24.8	0.11	2.12		6.45	5.43	2.28		41.4	27.6	8.62
	0	7.9	0	3.66		0.12	14.4	0.012	6.35		9.7	24.8	4.58		1.25	8.65	0.18
	0	12.2	0	5.26		1.03	22.5	1.55	48.1		11.2	14.4	1.59		5.45	23.9	2.78
	0.47	56	0.7			0.18	6.61	0.78	27.6		10.9	22.5	6.05		18	53.5	12.9
	0.75	6.45	0.017	9.38			11.1	3.51	8.65		8.88	6.61	3.76		0.69	8.97	0.21
	0.069	9.7	0.027	2.34		0.72		1.51			16.7	11.1			25.7	27.4	4.86
	0.012	11.2	0.036	11.4				0.23	44		8.28	50.8	6.91			19.4
	0	10.9	0.26	17.9		0.53		0.96			2.65	7.12	0.43		19.3
	0.33	8.88	0.39	41.4					23.9		17	9.72	2.79		5.73	12.8	2.13
		16.7	0.065	1.25		0.37	50.8	0.87	53.5		9.94	18.2	1.14		11.1	7.78	3.06
	0.042		0								2.29	26.8	1.75		9.27	44.7	6.75
			0.068			0.36	7.12	0.3	8.97		3.63	16.1	1.3		11	11.5	1.35
	0.066		0.18				9.72		27.4		5.27	6.77	1.75		9.71	18.8	6.02
	0		0.17	5.45		0.0016		0.34			17.3	16.6	16.6		15.8	12.3	2.3
	0.21	8.28	0.87	18			18.2		19.4		5.97	71.1	4.17
	0.008		0.025				26.8
	0.65	2.65	0.74	0.69		0	16.1	0	12.8
		17		25.7		0.24	6.77	0.69	7.78
	0.0026	9.94				0.071		0.85
		2.29		19.3		0	16.6	0.2	44.7
	0.036	3.63	0	5.73		0		0	11.5
	0.02	5.27	0	11.1		0.15	71.1	0	18.8
	0.071		0.17						12.3
	0	17.3	0	9.27
	0		0	11
	0.025	5.97	0	9.71
				15.8
	Figure 1d CXCR6					Figure 1d CXCR6					Figure 1e CXCR3					Figure 1e CXCR3					Figure 1f					Figure 1f
	% CD69+CD103+					% CD69+CD49a+					% CD69+CD103+					% CD69+CD49a+					% CD69+CD103+					% CD69+CD49a+
	Vδ1		Vδ2			Vδ1		Vδ2			Vδ1		Vδ2			Vδ1		Vδ2			Vδ1		Vδ2			Vδ1		Vδ2
	Non-TRM	TRM	Non-TRM	TRM		Non-TRM	TRM	Non-TRM	TRM		Non-TRM	TRM	Non-TRM	TRM		Non-TRM	TRM	Non-TRM	TRM		Liver tissue	Perfusate	Liver tissue	Perfusate		Liver tissue	Perfusate	Liver tissue	Perfusate
	9.58	54				13	52.7									19.2	65.2	16.6	36.6		1.71	1.31	2.32	2.39		0.73	3.17	1.85	0
	5.74	40				6.92	8.33	0	20		59.6	90.5				5.03	28.7	3.08	30.3		30.8	0	15.9	0.73		6.65	6.12	12.6	0.32
	24.6	55.8				22	69	19.6	74.4		50.4	88.9	70.8	89.1							2.14	0	1.85	0.011		28.7	0.57	39.6	4.71
	16.2	52.1	18.7	57.6		16.5	56.1	23.5	37.7		46.9	77.4	60.2	70.4		16.7	51.8				9.98	0.6	1.8	0.78		16.9	12.4	12.2	8.81
	5.54	28.4	16	51.7				27.8	33.3		66	80	79.9	78.4		2.81	23.8	3.23	36.4		5.57	0	10.7	1.75		9.63	8.66	6.07	16.5
			27.8	53.3		21.3	77.3	7.69	33.8		5.77	79.8	3.36	47.2		4.04	41.3	19.5	42.7		56.8	1.77	11.3	1.12		37	31.2	11.2	33.8
	6.45	20	8.75	48.1		7.35	45.9	22.3	41.4		15.1	58.1	35.3	68.5		12	29	58.8	82.2		56.8	0.089	6.18	1.18		27.6	1.67	36.8	0.79
	22.1	30.3	9.95	52.5		10.6	78.7				0.84	61.4				24.6	68.8				5.78	9.47	1.87	1.56		20.1	2.17	12.3	2.1
	15.1	54.5	7.69	57.9		2.86	78.1	33.3	50		6.01	81.2						25	64.4		29	0.68	6.74	1.94		5	2.08	7.15	14.4
	6.15	48.5				2	36.9				8.74	29.2				9.64	20	6.41	84.4		49.2	0.78	9.03	9.03		14.4	7.34	5.06	1.43
	3.85	82.2	36	57.1		10.7	46.5	41.5	16.9		25.7	94									10.7	0.56	4.92	7.92		29.4	1.81	30.9	0.19
	1.67	29.5	7.5	73.5		10.6	78.7						42.4	87.8		12.5	56.2	5.38	64.5		17.9	2.81	7.51	0.79		26.8	15	15.6	0.9
	10.5	31.6	46.4	31.4				52.6	85.3		10.4	70.3									11.8	0.73	9.44	0.9				2.6
	3.89	75.7		68					77.8												11.1	6.99	17.5	3.82		7.72		11.4
	15.8	68.5				15.2	59.8						11.4	91.2							6.05		8.31	0.11		7.12		25.4
	1.89	77.8				1.17	88.3						5.38	93.7								2.42	9.9			10.7		27.5
	3.95	48.3	33.5	54		4.05	33.6	35.7	53.8												7.15	1.59	2.56	0.18		2.07		6.37
	17.4	84.3	27.6	83		21	87.1	29.4	76.2												2.19		0.76	0.67		16.2		13.2
																					19.9		27.4			5.17		5.74
																					3.36		6.84					12.5
																					5.33		11.1					9.43
																							10.7			68.6		19.5
																							8.76
																					6.41		10.1

## Sheet: Figure 2
Figure 2
	Figure 2a ɣδ T cell frequency (%CD3)				Figure 2b
	Peripheral	Hepatic	Portal		CD69+CD103+			CD69+CD49a+
	5.31	5.54	4.99		Peripheral	Hepatic	Portal	Peripheral	Hepatic	Portal
	3.86	4.28	3.26		0.036	0.024	0.04	0.37	0.47	0.36
	2.12	2.28	1.81		0.15	0.11	0.068	0.1	0.057	0.017
	1.01	1.19	1.08		0.099	0.036	0.17	0.033	0.14	0.048
					0.009	0.006	0.013	0.025	0.025	0.045

## Sheet: Figure 3
Figure 3
	Figure 3a % HLA-DR					Figure 3b % Granzyme B					Figure 3c % IL-2					Figure 3d % IFN-ɣ
	CD69+CD49a+					CD69+CD49a+					CD69+CD49a+					CD69+CD49a+
	Vδ1		Vδ2			Vδ1		Vδ2			Vδ1		Vδ2			Vδ1		Vδ2
	Non-TRM	TRM	Non-TRM	TRM		Non-TRM	TRM	Non-TRM	TRM		Non-TRM	TRM	Non-TRM	TRM		Non-TRM	TRM	Non-TRM	TRM
	26.5	33.8	5.13			29.7	12.3	80.4	27.5				7.02	51.9				85.7	90.6
	14.6	47						72.4	46.3		29.2	69.6				66.3	88.2
	30.4	37.6	26.1	51.9		28	11.4	85	36.9		0.72	50.9				68	86.1
	7.56	21.9		15.3		52.9	18.5	97.9	30.5		7.11	57.1				15	21.7
	19.1		20.3	63.9		91.9	20.6	72.6	31.6		5.47	25.7				24.8	36.5
	11.4		3	49.9		39.2	5.7	39.1	9.9		12	61.4						3.33	56.1
	8.35	19.6	7.5	16.5		81.3	28.6				8.7	57.1	48.1	75.3		85.8	75.2
	28.5	22.7		45		70	31.6	76	8.18		11.8	61.4	47.2	79.7
				33.6		90.7	52.6				18.9	51.3	11.3	79.8		35.8	86.8	85.1	94.9
		33.9	18.1			17.5	1.49	71.5	6.21				42.7	77		19.8	74.6	37.3	58.6
	9.88	42.5				72.7	17.2	44.4	12.8		8.4	44.9	20.9	47.9				27.8	55.1
	9.57	38	8.05	27		45.9	34.7	8.85	7.57							47.2	85.5	36.8	66.7
								24.7	12.7							37.2	71.6	32.1	64.2
	20.8	38.5				41.7	24.2	72.1	67.9
			3.51	21.8				46.6	29
	Figure 3e % PD-1					Figure 3f
	CD69+CD49a+					% IFN-ɣ
	Vδ1		Vδ2			Vδ1		Vδ2
	Non-TRM	TRM	Non-TRM	TRM		PD-1high	PD-1low	PD-1high	PD-1low
	12.5	36.8				40.5	22.9
	13	26.5				75.2	79.1
	27.5	37.6	45.7	67.9		45	25	62.2	38.5
	28.1	34.2				73.1	61	93.9	86
	11.9	5.96		34.9		81	75	86.2	94.1
	22.4	36.4	2.47	87.7				38.5	21.5
	58.5	86.4				52.7	58.4
	63.9	74.8	29.2	39.8				32.8	21.9
	43.9	73.8				57.5	63.3	56	85.2
	61.2	55.2	40.8	63.2		59	48.2	78.2	30.4
	41.4	69	6.78	50.4
			8.96	41.3
			3.45	40
	8.9	17.7		32.4
	23.1	9.51
	34.3	34.5
			2.56	89.5
	17.8	32.1		38.9

## Sheet: Figure 4
Figure 4
	Figure 4b			Figure 4b			Figure 4b			Figure 4c			Figure 4c			Figure 4d			Figure 4d
	ɣδ T cell counts (per mm2)			CD3 T cell counts (per mm2)			ɣδ/CD3 T cell ratio			Intratumoural ɣδ T cell counts (per mm2)			Intratumoural CD3 T cell counts (per mm2)			Intratumoural ɣδ T cell counts (per mm2)			Intratumoural CD3 T cell counts (per mm2)
	Liver	Tumour		Liver	Tumour		Liver	Tumour		Max tumour diameter			Max tumour diameter			3-year survival			3-year survival
	27.5	32.6		271.1	377.7		0.101449	0.0861813		≤3cm	>3cm		≤3cm	>3cm		Survived	Died		Survived	Died
	95.4	15.7		964.7	355.8		0.0988947	0.044164			32.6			377.7		32.6			377.7
	24.7	3.4		327.2	152.1		0.0754717	0.0221402		15.7			355.8			15.7			355.8
	39.3	8.4		234.6	418.1		0.167464	0.0201342			3.4			152.1			3.4			152.1
	39.3	15.2		557.3	544.9		0.0704935	0.0278064			8.4			418.1			8.4			418.1
	97.1	12.9		624.1	544.9		0.155576	0.046371			15.2			544.9		15.2			544.9
	47.1	5.6		495	165		0.0952381	0.0340136			12.9			544.9		12.9			544.9
	34.2	13.5		431.6	250.9		0.0793238	0.0536913			5.6			165			5.6			165
	10.1	3.4		128.1	60.7		0.0789474	0.0555556			13.5			250.9		13.5			250.9
	2.3	2.8		156	418		0.0144928	0.0067476			3.4			60.7		3.4			60.7
	16.3	11.8		426.4	241		0.0382082	0.048951			2.8		241			11.8			241
	18.5	5.6		535.7	252.9		0.0345912	0.0222222		11.8				252.9		5.6			252.9
	24.7	18.2		577.6	312.1		0.0428016	0.0582878			5.6		312.1			18.2			312.1
	12.9	11.8		200.5	274.2		0.0644258	0.0430328		18.2				274.2		11.8			274.2
	13.5	1.7		239.1	119		0.056338	0.0141509			11.8			119		1.7			119
	25.3	11.8		474	199.9		0.0533808	0.0589888			1.7		199.9			11.8			199.9
	16.3	16.8		83.1	380.7		0.195946	0.0442478		11.8			380.7			16.8			380.7
	60.7	8.4		95.6	35.4		0.635294	0.238095		16.8			35.4			8.4			35.4
	18.5	12.4		545.6	1114.9		0.0339506	0.0110775		8.4			1114.9			12.4			1114.9
	7.9	5.1		254.9	122.4		0.030837	0.0412844		12.4				122.4		5.1			122.4
	7.9	7.3		145.4	176.8		0.0540541	0.0412698			5.1			176.8			7.3			176.8
	23.6	9.5		627.3	625.9		0.0376007	0.0152466			7.3			625.9		9.5			625.9
	19.1	37.6		293.5	559.9		0.0650096	0.0672016			9.5		559.9			37.6			559.9
	23	0.6		342.3	392.9		0.0672131	0.0014286		37.6				392.9			0.6			392.9
	2.80613	6.17555		94.286	333.48		0.0297619	0.0185185			0.6			333.48		6.17555			333.48
	12.9083	5.61239		254.238	1219.01		0.0507726	0.0046041			6.17555			1219.01		5.61239			1219.01
	37.6012	7.29585		145.354	23.01		0.258687	0.317073			5.61239			23.01		7.29585			23.01
	37.6012	1.12245		181.93	23.5715		0.0185185	0.047619			7.29585		23.5715			1.12245			23.5715
										1.12245

## Sheet: Figure 5
Figure 5
	Figure 5a			Figure 5a			Figure 5a			Figure 5a			Figure 5a			Figure 5a
	Vδ1 (% of CD3+ T cells)			Vδ1 (% of CD3+ T cells)			Vδ1 (% of CD3+ T cells)			Vɣ9Vδ2 (% of CD3+ T cells)			Vɣ9Vδ2 (% of CD3+ T cells)			Vɣ9Vδ2 (% of CD3+ T cells)
	PBMC			IHL			TIL			PBMC			IHL			TIL
	CRCLM	HCC		CRCLM	HCC		CRCLM	HCC		CRCLM	HCC		CRCLM	HCC		CRCLM	HCC
	0.52			3.8				0.84		22.6			8.16				0.32
	15.2			32.2				0.77		0.48			0.23				0.55
		0.34			3.92		0.75				0.42			0.49		1.29
	3.5			2.14				1.08		4.34			1.32				0.35
	0.44			2.89				0.61		13.3			6.39				0.87
	0.16			11.5			0.73			1.36			1.69			0.63
		0.56		0.53				0.13			1.66		1.47				0.35
		0.41			0.63						1.6			1.76			1.04
	0.28				0.99		3.24			2.43				0.79		1.13
		0.49		1.46				1.82			0.57		1.6				0.62
		0.26			18.4			0.62			4.25			0.62			0.39
		0.17			0.41			0.72			0.83			0.47			0.2
		11.7			0.99			3.06			1.14			2.42			0.14
	0.36			1.1				2.9		6.24			0.79			0.99
		0.54			0.13						0.65			0.42			0.38
		0.8			10.8			0.45			0.47			0.63		2.27
		1.9		4.22			2.66				0.81		1.49			0.26
	0.14				0.73		0.27			1.3				0.14		0.34
	0.88				2.19		0.43			2.66				0.53			0.31
	1.74				3.29			2.24		5.03				0.32		2.83
		1.89			15.8		1.69				0.49			0.47			1.88
	0.37			0.59				1.88		3.21			0.9			0.69
	2.98			5.25			1.22			3.28			2.27			0.72
		0.87		1.54			0.14				2.39		1.76				0.32
		0.99			16.7			9.82			0.66			0.11			1.04
	0.44			6.85				0.2		11.6			3.18			0.71
		1.7		1.34			4.54				2.18		3.82				2.72
	3.4				1.32			0.1		6.78				0.8		1.74
		5.75			1.67		2.8				0.37			0.34		0.63
		0.63		1.72			1.47				5.91		2.74				1.86
	5.16				1.97			0.026		5.66				0.82			0.22
		0.16			2.98			7.11			4.24			0.22			0.18
	0.73				0.17		1.6			2.16				4.06			2.17
	0.39			5.28				14		2.3			1.66			0.54
		0.064			0.2		1.35				9.99			3.17		0.8
		3.22		7.3			0.5				0.23		2.22			0.81
	2.61			0.49			3.09			2.37			1.87			4.98
	1.57				0.64		0.45			1.06				2.65			0.79
	2.84				7.84			0.38		1.4				0.33			0.52
		2.04		1.26				1.48			0.25			1.01		0.76
		2.69			11.9		1.68				0.75		1.75				0.43
		1.62		6.62				1.03			0.69		1.86				0.51
		2.29		1.36				1.24			2.84		0.93
	1.68			6.55						9.79				0.098
					3.58									1.6
					2.57									0.23
					1.23									0.87
					8.18								2.76
				8.43
	Figure 5b			Figure 5b				Figure 5c			Figure 5c			Figure 5c			Figure 5c
	% TEMRA (CD27-CD45RA+)			% TEMRA (CD27-CD45RA+)				% HLA-DR			% HLA-DR			% CD38			% CD38
	IHL			HCC TIL				IHL			HCC TIL			IHL			HCC TIL
	Vδ1	Vδ2		Vδ1	Vδ2			Vδ1	Vδ2		Vδ1	Vδ2		Vδ1	Vδ2		Vδ1	Vδ2
	5.88	0		6.53	0			21.1	14		10.7	7.27		19.9	14.9		44.9	34.3
	65.2	9.9		26.1	5.26			15.3	11.4		16.5	8.01		30.3	25.5		29.7	36.7
	21.8	1.13		21.8	1.12			34.3	15.3		19.2	7.33		51.3	32.1		56	49.3
	42.6	0.62		36.2	0.27			29.4			8.94			7.79	0.94		69	64.4
	24.3	22.7		20.7	1.27			31.4			28.8			39	26.6		31.2	20.9
	54.3	0.62		44.9	26.4			19	22.3		24.2	15.9		31.4	26.9		48.2	19.3
	0.16	0		54.8	0			68.2	66.3		11.5	12.6		30.7	26.6		40.4	43.6
	38.6	5.2		3.94	0.64			28.7			60.4	46.3					28.8	23.5
	18.8	0		9.09	3.23			17.8	10.9		28.2
	16.6	0		55.6	3.68			17	12.1		19.5	16.9
				15	0			18.4	14.5		4.17	5.52
											15.8	18.1
	Figure 5d			Figure 5d				Figure 5e			Figure 5e
	% IFN-ɣ			% IFN-ɣ				% Granzyme B			% Granzyme B
	IHL			HCC TIL				IHL			HCC TIL
	Vδ1	Vδ2		Vδ1	Vδ2			Vδ1	Vδ2		Vδ1	Vδ2
	10			3.85	3.77			32.7			79	43.8
	24.4	45.8		8.06	8.21			39.7	25.2		62.4	9.68
	78.6	98.1		34.2	59.1			34.4	51.9		32.2	18.7
	27.9	30.7		71.9	75			19.7	22		54.1
	55.8	56		38.4	62.1			70.3	27.4		84.6	6.1
	46	70			66.2							14.9
		34		60.1	76.9			20.3	30.5			12.8
	46.4	47.3		40.9	22.4				45.1		46.6	14.8
				76.3	89.6			45.3	16.5		32.1	24.3
	9.18	16.7		73.1	41.3				33.3		37.3	18.4
	30.3	49.3						22.9	70.3		20.6	5.02
	82.7	92.9						44.4	30.6
	61.6	60.5						53.5	12.1
	82.7	75						58.7	50
	Figure 5f			Figure 5f				Figure 5g			Figure 5g
	% CD69+CD49a+			% CD69+CD49a+				% CD69+CD49a+			% CD69+CD49a+
	IHL			HCC TIL				Vδ2 IHL			Vδ2 HCC TIL
	Vδ1	Vδ2		Vδ1	Vδ2			CRCLM	HCC		CRCLM	HCC
		49.8		40	62.3			1.85				62.3
	18.4	22.5		41.4	37.3				9.21			37.3
	51.4	53.5		26.8	29.4			12.6				29.4
	43.7	86.7		4.82	1.88			39.6			19.7
	10.9	46		23.9					28			1.88
	3.6	33.3		13.1	18.6				3.85		25.3
	2.53	6.94		4.18					8.33			18.6
	44.9	20.7		15.1	51.9			12.2				51.9
	54.2	18		1.92	14				1.56			14
	19.3	5.94		29.9	34.7				18.9		17.1
				11.1	2.61			6.07				34.7
				3.75	62.3				16.9		19.6
					4.86							2.61
					49.6				71.1		13.6
				23.1	62.8			11.2				62.3
				48.2	42.8			36.8				4.86
				16.8	44.5				5.43			49.6
				13	34.6			12.3			36.4
				0.63	3.07				11.9			62.8
				32.2	20.5				20.8			42.8
				30	11			7.15			1.06
				8.55	6.82				1.38		2.78
				0	4.42			5.06			22.9
								30.9				44.5
									41.3		36.8
									5.09			34.6
								15.6			15
									49.8		23.1
								2.6				3.07
									22.5			20.5
									53.5			11
								11.4				6.82
								25.4				4.42
								27.5			17.5
								6.37
									86.7
								13.2
								5.74
								12.5
									46
								9.43
								19.5
									33.3
									6.94
									20.7
									18
									5.94
								11.8

## Sheet: Figure 6
Figure 6
	Figure 6b			Figure 6b			Figure 6c					Figure 6c					Figure 6c
	Vɣ9Vδ2 IHL			Vɣ9Vδ2 IHL			Vɣ9Vδ2 IHL					Vɣ9Vδ2 IHL					Vɣ9Vδ2 IHL
	IFN-ɣ			TNF-⍺			IFN-ɣ					TNF-⍺					IL-2
	Unstim	HepG2		Unstim	HepG2		Unstim	ZOL	HepG2	ZOL+HepG2		Unstim	ZOL	HepG2	ZOL+HepG2		Unstim	ZOL	HepG2	ZOL+HepG2
	1.45	1.36		0	0.6		1.45		1.36	39.9		0		0.6	52.2		2.93	2.9	2.35	27.8
	3.89	5.78		0	0		3.89	4.86	5.78	23.7		0	2.74	0	45.4		0.39	0.57	1.16	12
	0	0.14		1.47	2.02		0	2.19	0.14	40.5		1.47	1.85	2.02	17.6		0	1.92	0	22.5
	0	0.16			0.83		0	0.22	0.16	18.6			3.53	0.83	35.5		0.19	0.43	0	10.5
	2.1	1.24		2.62	3.47		2.1	3.17	1.24	17.1		2.62	5.26	3.47	72.2		3.18	7.26	4.7	10.09
	0	0		0.63	0.49		0	0	0	38.7		0.63	0.81	0.49	18
	3.66	4.23		0	0.6		3.66	4.51	4.23	67.7		0	4.18	0.6	44.4		4.19	5.26	3.86	41.9
	2.14	0.65		0.37	0.1		2.14	2.36	0.65	12.4		0.37	4.1	0.1	50.3
	1.62	0.6					1.62	3.7	0.6	28
	1.61	0.61					1.61	2.05	0.61	48.6
	4.75	6.77					4.75		6.77	25.9
	Figure 6d			Figure 6d			Figure 6e			Figure 6e			Figure 6f
	Vɣ9Vδ2 IHL			Vɣ9Vδ2 IHL			Vɣ9Vδ2 IHL + ZOL+HepG2			Vɣ9Vδ2 IHL + ZOL+HepG2			Vɣ9Vδ2 TIL
	IFN-ɣ			TNF-⍺			IFN-ɣ			IL-2			IFN-ɣ
	ZOL+HepG2	ZOL+Mev+HepG2		ZOL+HepG2	ZOL+Mev+HepG2		Non-TRM	TRM		Non-TRM	TRM		Unstim	HepG2	ZOL+HepG2
	39.9			52.2			36.2	65.6		7.24	59.4		2.36	2.01	28.3
	23.7	21.5		45.4	35.7		13.2	38.9		5.66	54		1.61	0.28	30.3
	40.5	31.7		17.6	1.83		39.2	49.1		16	31.1		3.33	4.76	15.1
	18.6	5.39		35.5	22		0.6	52.7		5	25.3		1.21	1.15	14.7
	17.1	12.7		72.2	56.4		10	32.8		17.6	46.6
	38.7	38		18	6.52		25.9	38.9		19.6	40.6
	67.7	44.2		44.4	9.81			43.7		54.8	50
	12.4	4.77		50.3			17.2	41.2
	28	5.95
	48.6
	25.9	18.7

## Sheet: Figure 7
Figure 7
	Figure 7b			Figure 7b				Figure 7c			Figure 7c			Figure 7c			Figure 7c
	Vɣ9Vδ2 PBMC			Vɣ9Vδ2 PBMC				Vɣ9Vδ2 CD69+CD103+			Vɣ9Vδ2 CD69+CD103+			Vɣ9Vδ2 CD69+CD49a+			Vɣ9Vδ2 CD69+CD49a+
	%CD69+CD103+			%CD69+CD49a+				% CXCR6			% CXCR3			% CXCR6			% CXCR3
	Pre	Post		Pre	Post			IHL TRM	Induced TRM		IHL TRM	Induced TRM		IHL TRM	Induced TRM		IHL TRM	Induced TRM
	0	20.5		0.016	82.5			57.6	69.9		89.1	99.9		20	64.4		36.6	99.6
	0.09	37.5		0.22	89.8			51.7			70.4			74.4			30.3
	0.047	7.11		0.46	48.7			53.3			78.4			37.7	96.6		36.4
	0	62.1		0.61	99			48.1	96.5		47.2	99.9		33.3	90.3		42.7	99.9
	4.52	76.7		4.37	97.6			52.5	92.6		68.5	99.9		33.8	96.9		82.2	99.9
	0.1	42.4		0.9	92.4			57.9	96.9		87.8	99.9		41.4	90.7		64.4	99.9
	0.31	82.3		0.62	92.2			57.1	92.4		91.2	99.9		50	72.7		84.4	99.9
	0.87	66.4		2.15	92.8			73.5	73.2		93.7	99.6		16.9	90.4		64.5	99.5
	0.13	10.4		1.82	40.1			31.4	90.7			99.3		85.3	89.8			99.2
	0.081	37.2		0.64	79.2			68	90.2			98.6		77.8				98.6
	0.13	51.5		1.19	75.9			54						53.8
		67.6			94.9
		1.05			61.5
		58.9			93.7
		12.9			64.3
	Figure 7d			Figure 7d			Figure 7d			Figure 7d				Figure 7e					Figure 7e
	Vɣ9Vδ2 CD69+CD103+			Vɣ9Vδ2 CD69+CD103+			Vɣ9Vδ2 CD69+CD49a+			Vɣ9Vδ2 CD69+CD49a+				ZOL-expanded Vɣ9Vδ2 PBMC					ZOL-expanded Vɣ9Vδ2 PBMC
	% IFN-ɣ			% Granzyme B			% IFN-ɣ			% Granzyme B				IFN-ɣ					TNF-⍺
	IHL TRM	Induced TRM		IHL TRM	Induced TRM		IHL TRM	Induced TRM		IHL TRM	Induced TRM			Unstim	ZOL	HepG2	ZOL+HepG2		Unstim	ZOL	HepG2	ZOL+HepG2
		92.8			75			91.1			84.5			0.56	1.35	1.25	60.5		0.4	1.29	0.85	47.3
		96.4			68.2									0.26	0.76	0.8	28.8		0.19	0.63	0.36	17.3
	82.7				51.6			93.7			74.1			0.091	0.15	1.15	44.8		0.15	0.29	1.67	45.6
	85.6				52.5		90.6				58.5			0.069	0.15	0.48	38		0.14	0.29	0.39	35.2
	77.7			35.5			56.1				58.5			0.18	0.23	5.92	37.3		0.17	0.3	5.56	41.9
	79.5			30.6			94.9			27.5				0.22	0.39	1.35	45.6		0.5	1.24	2.8	51.9
	50.8			68.1			58.6			46.3				0.23	0.51	3.81	74.4		0.61	1.33	6.48	78.1
	59.1			4.17			55.1			36.9				0.055	0.15	0.37	46.7		0.25	0.76	0.74	51
		88.2		7				87.8		30.5				0.16	0.45	4.1	56.4		0.5	1.59	5.95	60.2
		93.3		14.2				94.4		31.6				0.45	0.25	3.09	57.3		0.49	0.37	3.1	51.8
		92.2		3.17				92		8.18
		91.5		8.49				92.2		6.21
	58.3			10.5			66.7			12.8
				16.7			64.2			7.57
				9.8						12.7
					47.3					67.9
					47.6					29
											50.2
											52.5
	Figure 7f			Figure 7f				Figure 7g			Figure 7g				Figure 7h				Figure 7h
	ZOL-expanded Vɣ9Vδ2 IHL			ZOL-expanded Vɣ9Vδ2 IHL				Vɣ9Vδ2 + ZOL+HepG2			Vɣ9Vδ2 + ZOL+HepG2				ZOL-expanded Vɣ9Vδ2 IHL				ZOL-expanded Vɣ9Vδ2 IHL
	IFN-ɣ			TNF-⍺				IFN-ɣ			Granzyme B				IFN-ɣ				TNF-⍺
	ZOL+HepG2	ZOL+Mev+HepG2		ZOL+HepG2	ZOL+Mev+HepG2			IHL	ZOL-expanded		IHL	ZOL-expanded			ZOL+HepG2	ZOL+HepG2+⍺PD-L1 2.5mcg/ml	ZOL+HepG2+⍺PD-L1 5mcg/ml		ZOL+HepG2	ZOL+HepG2+⍺PD-L1 2.5mcg/ml	ZOL+HepG2+⍺PD-L1 5mcg/ml
	60.5	14.6		47.3	9.29			39.9	60.5		27.3	58.1			47	55	51.3		47	55.7	52.6
	28.8	2.72		17.3	1.3			23.7	28.8		4.71	41.6			54	55.2	54		53	54	52.7
	44.8	19.9		45.6	20.3			40.5	44.8		28.4	77.5			46.9	54.9	52.7		45.4	52.2	50.4
	38	24.5		35.2	23.1			18.6	38		16.1	74.8			60.4	58.5	62.4		49.2	48.9	50.6
	37.3			41.9				17.1	37.3		9.62	34.4			61.4	68.3	65.8		62.8	69.5	67.5
	45.6	12.5		51.9	14.6			38.7	45.6		1.96	22.8			50	57.9	52.4		44.2	52	46.6
	74.4	27.9		78.1	32.5			67.7	74.4			38.1
	46.7	8.52		51	8.66			12.4	46.7			22.5
	56.4	24.1		60.2	26.7				56.4			27.6
	57.3	21.3		51.8	16.2			25.9				68.7
									56.6
	Figure 7i
	ZOL-expanded Vɣ9Vδ2 IHL
	% tumour lysis
	HepG2	ZOL + HepG2
	7.73188	21.7839
	13.974	22.6471
	0	12.5126
	11.8158	43.6173
	0.42	36.939
	11.49	86.5
	4.75	75.22

## Sheet: Supp.Fig.1
Supp.Fig.1
	Supp.Fig.1b					Supp.Fig.1c			Supp.Fig.1d					Supp.Fig.1d					Supp.Fig.1d					Supp.Fig.1d
	Vδ1 (% of CD45+)		Vδ2 (% of CD45+)			% Vδ2 IHL			Vδ1 IHL					Vδ2 IHL					Vδ1 IHL					Vδ2 IHL
	Blood	Liver	Blood	Liver		Vɣ9+	Vɣ9-		CD69+CD103+					CD69+CD103+					CD69+CD49a+					CD69+CD49a+
	0.35	1.05	15.3	2.2		100	0		Naïve	CM	EM	TEMRA		Naïve	CM	EM	TEMRA		Naïve	CM	EM	TEMRA		Naïve	CM	EM	TEMRA
	0.28	0.21	9.9	5.38		98.9	1.07		4.58	45	48.1	2.29		0	61.7	38.3	0		6.98	18.6	74.4	0		6.12	53.1	40.8	0
	6.99	15.5	0.23	0.14		98.8	1.23		0	43	56.1	0		0	43.1	69.9	0		0	20.7	79.3	0		6.45	78.5	15.1	0
	0.16	3.08	0.19	0.29		98.1	0		4.65	20.9	74.4	0		0	85.3	14.7	0		0.82	15.9	83	0.24		0	88.5	11.5	0
	1.6	0.66	2	0.43		96.8	0		3.79	69.7	25.7	0.87		0	48	60	0		0	11.3	87.1	0		0	23	77	0
	0.17	0.94	5.67	2.34		63.7	36.9		3	20.3	76.6	0		0	17.6	82.4	0		0.81	3.23	95.2	0.81		0	1.89	98.1	0
	0.37	3.82	0.4	0.55		95.4	3.76		0	19.7	80.3	0		0.68	34.9	64.4	0		4.72	89.6	5.66	0		0	35	65	0
	0.12	0.1	0.93	0.3		88.1	11.9		15.9	12.7	69.8	1.59		0.17	11.5	88	0.33		0	30.2	69.8	0		0	7.59	91.1	1.27
	0.31		0.86			91.6	5.57		1.8	11.2	86.9	0		0.8	16	82.4	0.8		2.56	25.6	64.1	7.69		0	4.8	92	0.8
	0.15	0.73	0.58	0.48		97.6	1.65		14.8	82.1	2.47	0		0	59.2	40.8	0		0	7.61	87	5.43		1.15	8.05	90.8	0
	0.12	0.33	0.97	0.41		98.2	1.8		4.69	71.8	23.9	0		3.39	20.3	76.3	0		7.65	12.1	37.1	43.2		5.9	18.6	56.8	18.6
	0.25	5.4	0.3	0.22		94.4	5.55		2.94	30.4	60.8	5.88		2.79	8.94	69.8	18.4		7.27	2.51	40.3	50
	0.25	0.9	2.6	0.51		100	0		5.36	22.2	69.4	2.78		2.86	77.1	20	0		0.24	7.33	92.4	0
	1.56	10.1	0.27	1.05		95.6	4.28		5.36	9.2	21.5	64							4.1	31.1	59	5.74
	0.32	0.29	1.53	0.77		42.9	54.7		9.53	1.83	7.99	80.7							1.89	2.64	81.1	14.3
		0.47		0.32		88.3	11.7		2.22	3.6	56.8	37.4
	0.12	0.16	0.58	1.99		97.8	1.2		20.7	61.1	14.4	3.81
	3.12	2.98	0.31	0.19		99.7	0.17
	0.38	6.54	6.32	2.3		91.1	8.83
	0.19	0.23	0.23	0.036		99.9	0
	0.47	0.98	0.28	0.24		98.8	1.01
	0.38	0.55	0.31	0.11		92	6.71
	0.96	1.46	0.42	0.16		99.5	0.39
		11.2		0.33		96.7	3.33
	0.091	0.23	0.85	0.44
	0.049	1.77	1.49	0.79
	1	0.28	2.87	0.31
	1.38	9.56	0.36	0.88
	0.16	0.48	1.72	0.76		Supp.Fig.1e				Supp.Fig.1f			Supp.Fig.1f			Supp.Fig.1f			Supp.Fig.1f
						% CD69+CD49a+				% CD69+CD103+			% CD69+CD103+			% CD69+CD49a+			% CD69+CD49a+
	1.24	0.42	1.09	0.27		Vδ1	Vδ2	CD8		Age	Vδ1		Age	Vδ2		Age	Vδ1		Age	Vδ2
	0.39	0.52	1.1	0.37		0.81				64	3.69		64	13.8		64	67		64	9.21
	0.39	0.8	0.26	0.18		70.8	17.6	18.3		72	1.03		72	8.19		72	11.4		72	28
	0.21	0.41	6.82	0.55		7.01	15.9	6.47		69	1.01		69	7.18		69	25.2		69	3.85
	0.97	0.44	1.26	0.21		64.1	32.1	11.9		48	11.5		48	7.84		48	24.6		48	8.33
	1.64	2.7	3.28	0.38		11.4	32.8	6.25		66	10.5		66	6.77		66	17.5		66	1.56
	3.6	1.05	0.24	0.079		25.2	3.96			57	8.71		57	8.71		57	9.08		57	16.9
	0.3	0.12	2.84	1.05		24.4	11.3			64	7.25		64	7.25		64	36.3		64
	2.22	1.79	2.82	0.81			17.7	18.2		63	2.24		63	2.24		63	29.4		63	71.1
	0.065	0.34	1.76	1.54		18.6	12.1	9.85		75	0		75	0.29		75	10.5		75	5.43
	0.42	0.065	1.26	1.19				3.63		75	2.55		75	0.61		75	7.27		75	11.9
	0.16	0.056	0.93	0.36		4.84		43.4		58	55.6		58	18.9		58	41.6		58	20.8
	0.025	0.22	2.63	1.29		6.75	6.12	15		55	9.57		55	1.38		55	9.34		55	1.38
	2.07	5.03	0.099	0.096		9.23	26.9	21.3		59	6.56		59	39.7		59	4.49		59	41.3
	2.37	1.59	10.2	2.94		44.7				66			66	1.4		66			66	5.09
	0.93	6.89	18.1	2.32		42.5	67.7			76			76	5.45		76			76	49.8
		0.7		0.71		12.8	3.45			40	10.9		40	6.9		40	18.4		40	22.5
	0.093	0.1	2.9	0.3		35.7	32.8			67	8.18		67	19.8		67	51.4		67	53.5
	1.57	2.11	0.95	1.91		27.9	36.1			64	9.94		64			64			64
	0.97	2.05	0.29	0.17		12.2	20.5			56	2.44		56	22		56	43.7		56	86.7
		3.98		0.3		10				77	11.7		77	10.5		77	10.9		77	46
		0.3		1.97		9.48	6.38	13.5		51	30.8		51	34.8		51	54.2		51	18
	1.33	29.1	0.16	0.78		9.12	16.4	13.3		67	3.02		67	21.9		67	3.6		67	33.3
	0.8	2.74	0.54	0.71		42.3				72	5.87		72	5.94		72	19.3		72	5.94
	0.97	0.69	0.82	1.68		5.43	22.6	4.7		75			75			75	2.53		75	6.94
	0.54	1.95	0.61	0.45		24.8	2.12			68	1.71		68	2.32		68			68
			0.28	0.48		14.4	6.35			77	2.14		77	1.85		77	0.73		77	1.85
			0.27	1.04		22.5	48.1			70	9.98		70	1.8		70	6.65		70	12.6
			0.61			6.61	27.6			61	5.57		61	10.7		61	28.7		61	39.6
			0.93	0.3		11.1	8.65			32	56.8		32	11.3		32			32
				0.067			44	52.8		42	5.13		42	6.18		42	16.9		42	12.2
				0.29				7.94		82	5.78		82	1.87		82	9.63		82	6.07
				0.24			23.9	31.4		52	29		52	6.74		52	37		52	11.2
						50.8	53.5	39.2		49	49.2		49	9.03		49	27.6		49	36.8
						7.12	8.97	39.8		46	8.87		46	4.92		46	20.1		46	12.3
						9.72	27.4	26.8		37	17.9		37	7.51		37	5		37	7.15
								8.24		58	11.8		58	9.44		58	7.15		58	5.06
						18.2	19.4			75	6.05		75	8.31		75	26.8		75	15.6
						26.8		77.4		62			62	9.9		62			62	2.6
						16.1	12.8	30.1		72	7.15		72	2.56		72	7.72		72	11.4
						6.77	7.78	22.3		53	2.19		53	0.76		53	7.12		53	25.4
								10.4		53	19.9		53	27.4		53	10.7		53	27.5
						16.6	44.7	25		76	3.36		76	6.84		76	16.2		76	13.2
							11.5	12.9		58	5.33		58	11.1		58	5.17		58	5.74
						71.1	18.8	28.4		62			62	10.7		62			62	12.5
							12.3			55			55	8.76		55			55	9.43
										51	6.41		51	10.1		51	68.6		51	19.5
	Supp.Fig.1g			Supp.Fig.1g			Supp.Fig.1g			Supp.Fig.1g			Supp.Fig.1h
	CD69+CD49a+			CD69+CD49a+			CD69+CD103+			CD69+CD103+			% CD62L
	% CXCR3 Vδ1			% CXCR3 Vδ2			% CXCR3 Vδ1			% CXCR3 Vδ2			Vδ1		Vδ2
	Non-TRM	TRM		Non-TRM	TRM		Non-TRM	TRM		Non-TRM	TRM		PBMC	IHL	PBMC	IHL
	8.57	0.63		20	0.91		6.15	5.24		17.7	13.8		11.8		4.73
	16.6	0.65		14.2	2.31		14.8	4.17		14.1	6.14		25		13.4
	8.58	1.64		43.2	0		9.35	4.56		38.3	5		16.6		5.31
	6.45	0		10.6	3.57		5.02	0		10.2	8.14		23.3		7.38
	6.83	1.13		31.7	0.97		4.26	0.95		31.2	0		13.2		15
	32.5	2.08					3.03	0		3.85	0		14.7		8.51
	7.25	0												0.45		0
	8.89	2.65												0.81		2.17
	4.69	1.03
	30.7	1.52												0.49		0.16
	3.03	1.24												0.15		0.5
														0.4		0.86
													16.5	0	66.7	1.92
														0.28		0.38
														4.06		1.72
														0.97		0.057
	Supp.Fig.1i			Supp.Fig.1i			Supp.Fig.1i			Supp.Fig.1i
	CD69+CD49a+ ɣδ			CD69+CD49a+ ɣδ			CD69+CD49a+ ɣδ			CD69+CD49a+ ɣδ
	Blimp-1 MFI			T-bet MFI			Eomes MFI			Tccf-1 MFI
	Non-TRM	TRM		Non-TRM	TRM		Non-TRM	TRM		Non-TRM	TRM
	730	1080		424	480		1310	274		509	700
	1683	1863		690	647		1942	245		549	1046
	1112	1000		2509	1683		2219	660		619	920
	1529	2140		1791	1699		2821	1209		642	1235
	1529	1798		2040	1968		2076	1512		427	278
	1804	2314		1170	1193		4682	4831		1979	2750
	1389	1561		970	1317		3214	305		864	662
	1046	727		348	406		636	458
	663	673		1432	1209		821	1022
	419	994		509	500		685	152
				362	336

## Sheet: Supp.Fig.3
Supp.Fig.3
	Supp.Fig.3a			Supp.Fig.3a			Supp.Fig.3b			Supp.Fig.3b			Supp.Fig.3c			Supp.Fig.3c
	CD69+CD103+			CD69+CD103+			CD69+CD103+			CD69+CD103+			CD69+CD103+			CD69+CD103+
	% HLA-DR Vδ1			% HLA-DR Vδ2			% Granzyme B Vδ1			% Granzyme B Vδ2			% IL-2 Vδ1			% IL-2 Vδ2
	Non-TRM	TRM		Non-TRM	TRM		Non-TRM	TRM		Non-TRM	TRM		Non-TRM	TRM		Non-TRM	TRM
	27.7	33.7		11	42.2		91.8	63		42.4	7.98		9.19	88.2		6.79	78.1
	15.7			29.8	31.7		38.6	12.3			4.17		17.7	52.4		69.2	69.4
	29.8	48.9		5	21.7		82.8	21.1			7		0.32	73.7		44.4	21.6
	12.2	22.3		2.5	31		18.8	7.46		72	14.2		50	60.6		11.1	65.6
	15.2	30.6		21.3			72	13.1			3.17		6.78	40.8		58.8	61.9
	18.4			9.86	24.5		46.4	22		25	8.49		21	65.9		60.7	56.5
	8.99	21.3			42		62.8	38.4			10.5		20.6	43.7		44.6	65
	27.6	72.9			18.7			3.24		73	16.7		11.4	51.5		64.9	51.6
		28.8		11.1			46			50	9.8		13.7	45.1		25.7	33.9
	10.3	50		8.94	12.8		39.9	23.9					59.1	52
	8.84	23.3					59.7	32.8					15	30.8
	20.3	46.3
	Supp.Fig.3d			Supp.Fig.3d			Supp.Fig.3e			Supp.Fig.3e			Supp.Fig.3f			Supp.Fig.3f
	CD69+CD103+			CD69+CD103+			CD69+CD103+			CD69+CD103+			Vɣ9Vδ2			Vɣ9Vδ2
	% IFN-ɣ Vδ1			% IFN-ɣ Vδ2			% PD-1 Vδ1			% PD-1 Vδ2			% IFN-ɣ			% Granzyme B
	Non-TRM	TRM		Non-TRM	TRM		Non-TRM	TRM		Non-TRM	TRM		Stim	Stim +⍺PD-L1		Stim	Stim +⍺PD-L1
	56.1	58.1		85	82.7		12.6	26.7		45.5	54.7		19.5	24.3		40.2	43
	67.7	77.3		89	85.6		13.4	23.1		1.23	45.7		3.67	2.77		8.31	5.63
	69.7	69.4		56.1	77.7		51.5	20		43.3	60.7		6.11	5.26		14.8	12.2
	15.8	31		86.7	79.5		27	63.6		12.1	59.7		7.42	12.2		35.8	38.4
	26.5	44.3		38.3	50.8		26.5	20.8		6.64	50.3		42.5	29.9		17.5	13.7
	85.9	62.4		31	59.1		11.9	13.2		10	68.3		18.9	18.1		43.2	31.2
	46.6	69.9		52.7	58.3		23.7	34.4			43.1
	30.8	45.9					60.2	65.7
	45.3	54.7					46.3	73.5
	41.5	49.1					64.2	64.6
							9.43	23
							16.1
								35.8
							36.3
							8.37

## Sheet: Supp.Fig.4
Supp.Fig.4
	Supp.Fig.4b			Supp.Fig.4b			Supp.Fig.4c			Supp.Fig.4d
	ɣδ T cell counts (per mm2)			ɣδ T cell counts (per mm2)			Intrahepatic ɣδ T cell counts (per mm2)			Intrahepatic ɣδ T cell counts (per mm2)
	Cirrhosis			No cirrhosis			Max tumour diameter			3-year overall survival
	Liver	Tumour		Liver	Tumour		≤3cm	>3cm		Survived	Died
	95.4	15.7		27.5	32.6			27.5		27.5
	24.7	3.4		39.3	8.4		95.4			95.4
	16.3	11.8		39.3	15.2			24.7			24.7
	18.5	5.6		97.1	12.9			39.3			39.3
	24.7	18.2		47.1	5.6			39.3		39.3
	16.3	16.8		34.2	13.5			97.1		97.1
	18.5	12.4		10.1	3.4			47.1			47.1
	23.6	9.5		2.3	2.8			34.2		34.2
	19.1	37.6		12.9	11.8			10.1		10.1
	37.6012	1.12245		13.5	1.7			2.3
				25.3	11.8		16.3			16.3
				60.7	8.4			18.5		18.5
				7.9	5.1		24.7			24.7
				7.9	7.3			12.9		12.9
				23	0.6			13.5		13.5
				2.80613	6.17555		25.3			25.3
				12.9083	5.61239		16.3			16.3
				37.6012	7.29585		60.7			60.7
							18.5			18.5
								7.9		7.9
	Supp.Fig.4e							7.9			7.9
	Intrahepatic CD3 T cell counts (per mm2)							23.6		23.6
	3-year overall survival						19.1			19.1
	Survived	Died						23			23
	271.1							2.80613		2.80613
	964.7							12.9083		12.9083
		327.2						37.6012		37.6012
		234.6					37.6012			37.6012
	557.3
	624.1
		495
	431.6
	128.1
	426.4
	535.7
	577.6
	200.5
	239.1
	474
	83.1
	95.6
	545.6
	254.9
		145.4
	627.3
	293.5
		342.3
	94.286
	254.238
	145.354
	181.93

[truncated: 3 more sheets: Supp.Fig.5, Supp.Fig.6, Supp.Fig.7]
